# Supplementary material for: Tollip coordinates Parkin‐dependent trafficking of mitochondrial‐derived vesicles
Source: EMBO J. 2020 Apr 20;39(11):e102539. doi: 10.15252/embj.2019102539 (PMC7265236; doi:10.15252/embj.2019102539)
Supplement: Supplementary file 3 — Source Data for Expanded View and Appendix [file EMBJ-39-e102539-s013.zip]

Archive with 11 entries (10 files):
- embj2019102539-sup-0013-SDataEV/embj2019102539-sup-0013-SDataEVfigs/
- embj2019102539-sup-0013-SDataEV/embj2019102539-sup-0013-SDataEVfigs/EMBOJ-2019-102539_SourceDataForFigureEV1B.pdf
- embj2019102539-sup-0013-SDataEV/embj2019102539-sup-0013-SDataEVfigs/EMBOJ-2019-102539_SourceDataForFigureEV3A.pdf
- embj2019102539-sup-0013-SDataEV/embj2019102539-sup-0013-SDataEVfigs/EMBOJ-2019-102539_SourceDataForFigureEV3C.pdf
- embj2019102539-sup-0013-SDataEV/embj2019102539-sup-0013-SDataEVfigs/EMBOJ-2019-102539_SourceDataForFigureEV4B.pdf
- embj2019102539-sup-0013-SDataEV/embj2019102539-sup-0013-SDataEVfigs/EMBOJ-2019-102539_SourceDataForFigureEV5G.pdf
- embj2019102539-sup-0013-SDataEV/EMBOJ-2019-102539_SourceDataForAppendixFigureS1A.pdf
- embj2019102539-sup-0013-SDataEV/EMBOJ-2019-102539_SourceDataForAppendixFigureS2D.pdf
- embj2019102539-sup-0013-SDataEV/EMBOJ-2019-102539_SourceDataForAppendixFigureS2E.pdf
- embj2019102539-sup-0013-SDataEV/EMBOJ-2019-102539_SourceDataForAppendixFigureS5A.pdf
- embj2019102539-sup-0013-SDataEV/EMBOJ-2019-102539_SourceDataForAppendixFigureS5B.pdf
